# Supplementary material for: Unpacking the Mood States of Children and Youth in Saskatchewan, Canada, in the Context of the COVID-19 Pandemic: Insights from the “See Us, Hear Us 2.0” Study
Source: Children (Basel). 2025 Jan 10;12(1):79. doi: 10.3390/children12010079 (PMC11763707; doi:10.3390/children12010079)
Supplement: Supplementary file 1 [file children-12-00079-s001.zip]

Archive with 1 entries (1 files):
- children-3340283-supplementary.pdf
